# Supplementary material for: Expression of SLC26A9 in Airways and Its Potential Role in Asthma
Source: Int J Mol Sci. 2022 Mar 10;23(6):2998. doi: 10.3390/ijms23062998 (PMC8950296; doi:10.3390/ijms23062998)
Supplement: Supplementary file 1 [file ijms-23-02998-s001.zip]

Archive with 1 entries (1 files):
- ijms-1611463-supplementary.pdf
